# Supplementary material for: Gut microbiota-driven IL-17/PPAR axis mediates epigallocatechin-induced intestinal repair in weaned lambs
Source: J Anim Sci Biotechnol. 2026 Apr 4;17:57. doi: 10.1186/s40104-026-01371-5 (PMC13049842; doi:10.1186/s40104-026-01371-5)
Supplement: Supplementary file 1 — Additional file 1: Table S1. Nutrient content of the starter feed for the Batch 1 (DM basis), %. Table S2. Nutrient content of the starter feed for the Batch 2(DM basis, %). Table S3. Histological scoring criteria. Table S4. Effect of different treatments on lamb body weight at different time points. Table S5. Effects of different treatments on serum antioxidant indexes of lambs. Table S6. Effects of different treatments on serum immune indexes of lambs. Table S7. Summary of sequence data generated from jejunal samples of ER, EW and LE. Table S8. The relative abundances of the top 10 jejunal bacterial phyla, genera and species between ER, EW and LE lambs. Table S9. Common differential metabolites between ER vs. EW and EW vs. LE. [file 40104_2026_1371_MOESM1_ESM.xlsx]

## Sheet: Table S1
Table S1. Nutrient content of the starter feed for the Batch 1(DM basis,%)
Items	Stater
Dry matter (air dry basis)	88.84
Neutral Detergent Fiber	18.31
Acid Detergent Fiber	10.03
Crude protein	15.232
Ether extract	3.44
Ash	8.08
Calcium	1.29
Phosphrous	0.51

## Sheet: Table S2
Table S2. Nutrient content of the starter feed for the Batch 2(DM basis,%)
Items	Stater
Dry matter (air dry basis)	92.1
Neutral Detergent Fiber	17.07
Acid Detergent Fiber	7.37
Crude protein	18.02
Ether extract	3.68
Ash	11
Calcium	0.92
Phosphrous	0.42

## Sheet: Table S3
Table S3. Histological scoring criteria.
Score (Grade)	Description of Histological Changes
0	Normal mucosa. Villi are erect and intact; epithelial cells are closely attached to the lamina propria.
1	Slight injury. Development of subepithelial Gruenhagen’s space (separation between the epithelium and lamina propria) at the tip of the villus; capillary congestion.
2	Moderate injury. Extension of the subepithelial space with moderate epithelial lifting from the lamina propria.
3	Severe injury. Massive epithelial lifting down the sides of villi; denuded tips; inflammatory cell infiltration.
4	Very severe injury. Denuded villi with exposed lamina propria; dilated capillaries; loss of villus height.
5	Mucosal necrosis. Disintegration of the lamina propria; hemorrhage; ulceration.
Note: The histological damage was scored according to the criteria described by Chiu et al. [47]

## Sheet: Table S4
Table S4. Effect of different treatments on lamb body weight at different time points
	Groups				SEM	P-value
Items	ER	EW	LE	HE
BW (kg)
21d	6.21	6.21	6.31	6.27	0.14	0.994
28d	7.44	7.53	7.83	7.78	0.2	0.881
35d	8.48	8.43	8.58	9	0.23	0.817
42d	10.26	9.54	10.31	10.2	0.27	0.757
BW:Body weight；ER: maternal suckling group; EW: early weaning group; LE: lower EGC group;HE：high EGC group

## Sheet: Table S5
TableS5. Effects of different treatments on serum antioxidant indexes of lambs
	Groups				SEM	P-value
Items	ER	EW	LEGC	HEGC
SOD (U/mL)	97.92a	93.74b	95.31b	95.08b	0.51	0.02
CAT (U/mL)	7.06a	6.60b	6.88ab	6.83ab	0.3	0.05
T-AOC (U/mL)	8.70a	8.10b	8.28ab	8.23b	0.08	0.048
MDA (nmol/mL)	5.12a	5.49b	5.37ab	5.34ab	0.05	0.036
GSH-Px (U/mL)	1313.66	1276.6	1281.97	1270.12	6.73	0.093

## Sheet: Table S6
TableS6. Effects of different treatments on serum immune indexes of lambs
	Groups				SEM	P-value
Items	ER	EW	LEGC	HEGC
IGA, g/L	0.55	0.53	0.54	0.54	0.004	0.056
IGG, g/L	14.81a	13.48b	14.03ab	14.05ab	0.16	0.016
IGM, g/L	0.87a	0.77b	0.81ab	0.80ab	0.01	0.042
TNF-α, pg/ml	75.43a	78.92b	77.80b	77.71b	0.42	0.018
IL-1β, pg/ml	53.19a	56.02b	54.85b	54.62ab	0.32	0.01
IL-6, pg/ml	34.03a	36.37b	36.14b	35.73b	0.33	0.036
IL-10, pg/ml	3.83a	3.48b	3.67ab	3.64ab	0.04	0.028

## Sheet: Table S7
Table S7. Summary of sequence data generated from jejunal samples of ER, EW and LE
Samples	Raw reads	Raw base (bp)	Optimized reads	Optimized bases (bp)
ER1	80106046	12096012946	66207574	9988457328
ER2	81668838	12331994538	65536850	9884505968
ER3	89073748	13450135948	52732830	7945709776
ER4	89138442	13459904742	69370458	10460820588
ER5	87529904	13217015504	74392992	11222529318
ER6	83334190	12583462690	70128112	10579987909
EW1	84724322	12793372622	68428172	10322775194
EW2	96593016	14585545416	85595314	12907371661
EW3	88110140	13304631140	73062696	11021695008
EW4	84189544	12712621144	70004804	10551649927
EW5	79416436	11991881836	67350556	10157176091
EW6	80668054	12180876154	64373866	9711240457
LE1	89586338	13527537038	62004354	9349573255
LE2	81661072	12330821872	59498916	8973780594
LE3	95868858	14476197558	195950	29483582
LE4	81493204	12305473804	66907604	10094872066
LE5	87741554	13248974654	77079508	11624306671
LE6	88628098	13382842798	71739414	10817795966
Total	1549531804	233979302404	1164609970	175643731359
Mean	8.60851e+07	1.29989e+10	6.47006e+07	9.75799e+09
SEM	5.05725e+06	7.63645e+08	1.75732e+07	2.65063e+09
ER: maternal suckling group; EW: early weaning group; LE: lower EGC group;

## Sheet: Table S8
Table S8. The relative abundances of the top 10 jejunal bacterial phyla, genera and species between ER, EW and LE lambs
Name	ER-Mean(%)	ER-Sd(%)	EW-Mean(%)	EW-Sd(%)	LE-Mean(%)	LE-Sd(%)
Top 10 bacterial phyla
p__Bacillota	52.1303	11.2683	43.1728	15.6067	59.9105	14.5846
p__Actinomycetota	21.7542	12.9622	44.4535	0.129375	0.605188	0.461812
p__Euryarchaeota	15.3095	3.65458	6.58004	5.10634	3.01912	1.47613
p__Uroviricota	3.51183	2.02554	2.25908	1.28388	4.96489	5.84537
p__Bacteroidota	2.27382	1.36956	0.620401	0.464303	0.662837	0.442071
p__Chlamydiota	0.014014	0.012147	0.016512	0.010841	2.22045	4.92356
p__Candidatus_Melainabacteria	0.745391	0.899121	0.664271	0.81529	0.289416	0.510863
p__Pseudomonadota	0.570075	0.419435	0.449264	0.129375	0.605188	0.461812
p__Spirochaetota	0.363442	0.218006	0.243021	0.070582	0.170124	0.051653
						11.115
Top 10 bacterial genera
g__inconsistent	48.0515	10.7893	68.8697	22.4288	66.0921	16.3947
g__Aeriscardovia	14.5076	7.96491	10.0456	15.0014	7.64735	5.88304
g__Parafannyhessea	2.73611	1.93455	4.96888	7.92164	12.2519	10.1229
g__Methanobrevibacter	9.11897	5.70249	3.89523	3.30349	1.77741	1.68666
g__Coprococcus	0.696458	0.709766	2.78554	1.99833	1.7799	2.78206
g__Bifidobacterium	1.46581	3.46533	2.3535	2.44832	1.16858	2.20982
g__Limosilactobacillus	4.60494	6.20124	0.010343	0.016127	0.133344	0.199989
g__Ruminococcus	4.31194	8.27499	0.015566	0.018128	0.219399	0.490592
g__Pseudoramibacter	0.675577	0.486324	1.68183	1.12372	2.13858	1.28184
g__Sarcina	3.29432	3.89855	0.216169	0.452977	0.020245	0.038374
Top 10 bacterial species
s__inconsistent	70.9463	9.80864	81.6194	21.8323	76.7448	14.4121
s__Aeriscardovia_sp.	14.5076	7.96491	10.0456	15.0014	7.64735	5.88304
s__Parafannyhessea_umbonata	2.73611	1.93455	4.96888	7.92164	12.2519	10.1229
s__Coprococcus_catus	0.696458	0.709766	2.78554	1.99833	1.7799	2.78206
s__Ruminococcus_sp.	3.66044	7.75783	0.004473	0.010956	0	0
s__Mogibacterium_sp.	1.95333	2.14962	0.304852	0.198888	0.381938	0.692504
s__Solobacterium_sp.	1.66736	2.90798	0.00422	0.010338	0.85368	1.77421
s__Limosilactobacillus_reuteri	1.98372	2.59405	0.010343	0.016127	0.079774	0.102183
s__Bifidobacterium_pseudolongum	0.937936	2.29746	0.041442	0.095635	0.038356	0.054263
s__Methanobrevibacter_sp.	0.392463	0.62585	0.015944	0.039054	0.008606	0.019245

## Sheet: Table S9
Table S9. Common differential metabolites between ER vs EW and EW vs LE
Metabolite	Library ID	KEGG Compound ID	Formula	HMDB Class	HMDB Subclass
4,4'-Dihydroxytruxillic acid	-	-	C18H16O6	-	-
Androstenedione	HMDB0000053	C00280	C19H26O2	Steroids and steroid derivatives	Androstane steroids
(r)-mhd	HMDB0060701	-	C15H14N2O2	Benzazepines	Dibenzazepines
Ecdysone	HMDB0251684	C00477	C27H44O6	Steroids and steroid derivatives	Bile acids, alcohols and derivatives
3a,7a-Dihydroxy-5b-cholestan-26-al	HMDB0006894	C05445	C27H46O3	Steroids and steroid derivatives	Bile acids, alcohols and derivatives
Ganoderic acid eta	HMDB0036309	-	C30H44O8	Prenol lipids	Triterpenoids
Tuberoside	HMDB0039054	-	C34H56O8	Steroids and steroid derivatives	Steroidal glycosides
5-Ethyl-2-methylpyridine	HMDB0029729	-	C8H11N	Pyridines and derivatives	Methylpyridines
Rac-4-Hydroxy-4-O-(beta-D-glucuronide)-all-trans-retinyl acetate	HMDB0060141	-	C28H40O9	Prenol lipids	Terpene glycosides
Theasapogenol A	HMDB0034519	-	C30H50O6	Prenol lipids	Triterpenoids
Paramethasone acetate	HMDB0256122	C12656	C24H31FO6	Steroids and steroid derivatives	Pregnane steroids
3-Deoxyestrone	HMDB0245855	C14972	C18H22O	Steroids and steroid derivatives	Estrane steroids
4-methyl-1h-benzotriazole	-	-	C7H7N3	-	-
Pg(16:0/0:0)[u]	-	-	C22H45O9P	-	-
Cetraxate	HMDB0249836	C01564	C17H23NO4	Phenylpropanoic acids	Not Available
6-Quinolinecarboxylic acid	-	-	C10H7NO2	-	-
Arg-Thr-Gly	-	-	C12H24N6O5	-	-
Gln-Gly-Phe	-	-	C16H22N4O5	-	-
Vanillic acid 4-O-glucuronide	HMDB0060024	-	C14H16O10	Organooxygen compounds	Carbohydrates and carbohydrate conjugates
2-Aminobicyclo[3.1.0]hexane-2,6-dicarboxylic acid	HMDB0244794	-	C8H11NO4	Carboxylic acids and derivatives	Amino acids, peptides, and analogues
N2-Ethyl-2'-deoxyguanosine	HMDB0255293	-	C12H17N5O4	Purine nucleosides	Purine 2''-deoxyribonucleosides
Hexuronic acid	-	-	C6H10O7	-	-
5-Keto-D-Gluconate	HMDB0011731	C01062	C6H10O7	Hydroxy acids and derivatives	Medium-chain hydroxy acids and derivatives
9-Hydroxy-7-megastigmen-3-one glucoside	HMDB0040701	-	C19H32O7	Fatty Acyls	Fatty acyl glycosides
10-Acetoxydecarbamoylmitomycin C	HMDB0248002	-	C16H19N3O5	Indoles and derivatives	Indolequinones
Benzylpenicilloyl	HMDB0256234	-	C17H22N2O4S	Carboxylic acids and derivatives	Amino acids, peptides, and analogues
Pyrrhoxanthinol	HMDB0035696	-	C37H46O5	Prenol lipids	Terpene lactones
Cucurbitacin A	HMDB0302593	C08793	C32H46O9	Steroids and steroid derivatives	Cucurbitacins
Lnape(18:2/n-20:0)	-	-	C43H82NO8P	-	-
N-Allylsecoboldine	HMDB0255081	-	C22H25NO4	6,6a-secoaporphines	Not Available
Cay10594	-	-	C26H28N4O2	-	-
Cucurbitacin E	HMDB0250581	C08797	C32H44O8	Steroids and steroid derivatives	Cucurbitacins
Cucurbitacin B	HMDB0034927	C08794	C32H46O8	Steroids and steroid derivatives	Cucurbitacins
St(24:2_o3_s)	-	-	C24H38O7S	-	-
Ganoderic acid H	HMDB0035987	-	C32H44O9	Prenol lipids	Triterpenoids
Pristimerin	HMDB0256776	C08633	C30H40O4	Prenol lipids	Triterpenoids
Murralongin	-	-	C15H14O4	-	-
2,4-dinitrophenol	HMDB0245462	C02496	C6H4N2O5	Phenols	Nitrophenols
Deltorphin	HMDB0250986	-	C44H62N10O10S2	Carboxylic acids and derivatives	Amino acids, peptides, and analogues
Dynorphin B (10-13)	HMDB0012936	-	C20H39N5O6	Carboxylic acids and derivatives	Amino acids, peptides, and analogues
3-Indole carboxylic acid glucuronide	HMDB0013189	-	C15H15NO8	Organooxygen compounds	Carbohydrates and carbohydrate conjugates
